# Supplementary material for: (μ-Di­hydrogen pyrazine-2,3,5,6-tetra­carboxyl­ato-κ6 O 2,N 1,O 6;O 3,N 4,O 5)bis­(di­aqua­lithium) monohydrate
Source: Acta Crystallogr Sect E Struct Rep Online. 2014 Apr 9;70(Pt 5):m172. doi: 10.1107/S1600536814007223 (PMC4011240; doi:10.1107/S1600536814007223)
Supplement: Supplementary file 2 [file e-70-0m172-Isup2.hkl]

# 
# h,k,l, Fc-squared, Fo-squared, sigma(Fo-squared) and status flag 
# 
data_I
_shelx_title ' Liprazyn41 in Ibam' 
_shelx_refln_list_code          4 
_shelx_F_calc_maximum      188.55 
_exptl_crystal_F_000       736.00 
_reflns_d_resolution_high  0.7253 
 
loop_ 
 _symmetry_equiv_pos_as_xyz 
 'x, y, z' 
 '-x, -y, z' 
 '-x+1/2, y+1/2, -z' 
 'x+1/2, -y+1/2, -z' 
 'x+1/2, y+1/2, z+1/2' 
 '-x+1/2, -y+1/2, z+1/2' 
 '-x+1, y+1, -z+1/2' 
 'x+1, -y+1, -z+1/2' 
 '-x, -y, -z' 
 'x, y, -z' 
 'x-1/2, -y-1/2, z' 
 '-x-1/2, y-1/2, z' 
 '-x+1/2, -y+1/2, -z+1/2' 
 'x+1/2, y+1/2, -z+1/2' 
 'x, -y, z+1/2' 
 '-x, y, z+1/2' 
 
_cell_length_a     6.3807 
_cell_length_b     9.8331 
_cell_length_c    22.1717 
_cell_angle_alpha  90.000 
_cell_angle_beta   90.000 
_cell_angle_gamma  90.000 
 
_shelx_F_squared_multiplier     1.000 
 
loop_ 
 _refln_index_h 
 _refln_index_k 
 _refln_index_l 
 _refln_F_squared_calc 
 _refln_F_squared_meas 
 _refln_F_squared_sigma 
 _refln_observed_status 
   2   0   0        7.16       22.59      3.79 o 
   4   0   0     2964.97     3067.53    103.37 o 
   6   0   0     5216.12     5314.07    105.87 o 
   8   0   0      184.52      181.47     22.74 o 
   1   1   0      494.22      545.42     11.42 o 
   3   1   0      841.51      868.62     20.97 o 
   5   1   0     1033.73     1046.80     29.81 o 
   7   1   0      910.15      946.71     34.46 o 
   0   2   0     6409.65     6348.27    110.95 o 
   2   2   0       25.27       33.83      3.39 o 
   4   2   0      207.20      214.19     11.78 o 
   6   2   0      426.59      432.30     21.35 o 
   8   2   0        0.25       -0.48      2.57 o 
   1   3   0     9653.19     9475.77     65.37 o 
   3   3   0     4955.32     4973.87     94.75 o 
   5   3   0     5949.72     5638.92     69.43 o 
   7   3   0      151.38      163.11     17.20 o 
   0   4   0    25937.96    25310.17    504.40 o 
   2   4   0    11684.52    11516.78     81.40 o 
   4   4   0      136.62      127.17      8.87 o 
   6   4   0       12.83       15.70      6.47 o 
   8   4   0       27.91       14.70      9.98 o 
   1   5   0      109.35       96.98      8.21 o 
   3   5   0     1264.29     1216.61     27.57 o 
   5   5   0      833.91      864.36     32.68 o 
   7   5   0      101.26      108.15     19.02 o 
   0   6   0     5725.73     5553.64    125.60 o 
   2   6   0    10515.01    10986.91    107.67 o 
   4   6   0     1093.47     1116.80     36.80 o 
   6   6   0      335.74      346.09     32.86 o 
   1   7   0       56.16       42.90      5.14 o 
   3   7   0       89.78       76.86      7.97 o 
   5   7   0      247.29      216.86     24.51 o 
   0   8   0     2141.23     2173.30     46.33 o 
   2   8   0      306.65      275.46     15.07 o 
   4   8   0      409.32      431.53     25.80 o 
   6   8   0        0.30       -1.75      6.15 o 
   1   9   0       22.18       26.49      6.12 o 
   3   9   0     5588.53     5688.47     94.63 o 
   5   9   0        1.00        1.46      3.13 o 
   0  10   0       26.35       29.85     11.28 o 
   2  10   0        5.34        1.86      3.14 o 
   4  10   0      734.07      706.52     36.63 o 
   1  11   0       82.98       94.88     16.20 o 
   3  11   0      392.16      393.65     27.51 o 
   0  12   0        5.55      117.10     27.08 o 
   2  12   0     1207.20     1237.88     58.94 o 
   4  12   0      226.60      257.67     38.91 o 
   2   1   1     3698.69     3542.70    134.03 o 
   4   1   1      212.07      299.13     54.12 o 
   6   1   1      383.40      420.65     79.92 o 
   8   1   1        0.07       13.33      3.23 o 
   1   2   1    20807.44    20445.77    142.14 o 
   3   2   1     1746.40     1774.47    120.43 o 
   5   2   1        1.93       11.66      3.37 o 
   7   2   1      478.98      500.71     38.35 o 
   2   3   1       39.24       61.57     13.90 o 
   4   3   1      456.90      673.94    116.49 o 
   6   3   1      216.65      229.12     17.39 o 
   8   3   1      209.88      207.33     28.77 o 
   1   4   1     4598.86     4903.88     64.64 o 
   3   4   1      121.07      154.15     26.81 o 
   5   4   1     1104.07     1071.83     50.24 o 
   7   4   1       17.99       23.08     20.61 o 
   2   5   1     4053.51     4262.57    261.79 o 
   4   5   1      941.44      927.03     97.57 o 
   6   5   1        7.02       10.01     10.86 o 
   1   6   1      398.23      373.04     13.86 o 
   3   6   1     1145.59     1149.08     52.80 o 
   5   6   1      137.33      159.17     18.49 o 
   7   6   1       17.83       19.21      5.76 o 
   2   7   1      866.35      960.82     57.89 o 
   4   7   1     1699.64     1682.37     33.90 o 
   6   7   1       12.06       15.77     18.65 o 
   1   8   1      294.24      323.61     30.70 o 
   3   8   1       35.38       45.83      5.57 o 
   5   8   1        0.76        5.83      3.05 o 
   2   9   1       55.55       56.42      5.73 o 
   4   9   1      120.44      131.01     24.12 o 
   1  10   1      119.47      119.54     10.56 o 
   3  10   1      196.41      206.32     13.47 o 
   5  10   1        0.38        4.13      3.87 o 
   2  11   1      400.37      409.56     19.71 o 
   4  11   1      436.12      410.29     30.42 o 
   1  12   1       13.99       10.65      5.10 o 
   3  12   1        4.23        3.14      2.53 o 
   2  13   1      118.95      105.36     29.58 o 
   2   0   2     2300.46     2433.20     34.19 o 
   4   0   2     2402.35     2548.85     59.28 o 
   6   0   2     1847.05     1835.37     43.83 o 
   8   0   2        1.82        2.76      3.59 o 
   1   1   2        1.00        0.89      0.39 o 
   3   1   2      111.14       97.49      6.82 o 
   5   1   2       30.49       27.12      8.75 o 
   7   1   2       24.44       21.59      3.51 o 
   0   2   2     1562.92     1523.12     33.83 o 
   2   2   2     2893.97     2887.48     31.82 o 
   4   2   2     1461.94     1474.75     57.12 o 
   6   2   2      131.77      134.84      8.35 o 
   8   2   2        0.63        2.28      1.28 o 
   1   3   2    35552.50    33625.27    217.04 o 
   3   3   2       69.89       85.67      5.47 o 
   5   3   2     1216.60     1237.42     37.10 o 
   7   3   2      821.14      831.29     27.41 o 
   0   4   2       74.80      159.41     10.25 o 
   2   4   2      417.00      449.63     38.72 o 
   4   4   2      776.70      813.19     22.33 o 
   6   4   2       36.51       36.75      5.79 o 
   8   4   2       52.49       60.81     19.32 o 
   1   5   2       54.71       81.46     10.92 o 
   3   5   2       67.14       57.30      5.57 o 
   5   5   2       59.57       57.02      7.82 o 
   7   5   2        1.90        2.91      2.03 o 
   0   6   2       89.72      101.20     14.59 o 
   2   6   2     1882.92     2100.03     85.22 o 
   4   6   2     2102.97     2046.51     41.54 o 
   6   6   2       10.49        7.12      2.93 o 
   1   7   2      846.66      821.18     16.39 o 
   3   7   2     1641.18     1607.78     26.59 o 
   5   7   2        7.15        6.49      2.70 o 
   0   8   2      924.44     1023.53     89.55 o 
   2   8   2        1.06        2.57      1.76 o 
   4   8   2      108.90      119.00     14.08 o 
   6   8   2       64.94       65.70     10.53 o 
   1   9   2      291.11      293.39     17.05 o 
   3   9   2     1844.47     1873.37     86.80 o 
   5   9   2        7.81       16.29      5.48 o 
   0  10   2        0.82        1.86      1.37 o 
   2  10   2        2.53        0.96      1.81 o 
   4  10   2        8.49       16.40      4.54 o 
   1  11   2        4.96        3.78      2.25 o 
   3  11   2        8.12        5.68      1.87 o 
   0  12   2        0.86        6.65      6.19 o 
   2  12   2      239.62      279.71     26.36 o 
   1  13   2        1.39        7.76      9.33 o 
   2   1   3     6951.30     6679.09    223.89 o 
   4   1   3     1128.43     1181.44     60.46 o 
   6   1   3       56.71       73.15     20.36 o 
   8   1   3        4.06       11.52      2.62 o 
   1   2   3     1136.95     1301.21    203.18 o 
   3   2   3     4705.26     4654.28    212.79 o 
   5   2   3     1920.50     1842.98    159.60 o 
   7   2   3      147.51      185.26     37.30 o 
   2   3   3     3824.14     4024.93     72.55 o 
   4   3   3      939.77      972.96    110.86 o 
   6   3   3       26.12       31.66      7.31 o 
   8   3   3       22.38       29.58      7.07 o 
   1   4   3      123.87       87.56     22.50 o 
   3   4   3       44.79       51.01     15.03 o 
   5   4   3      285.96      319.21     60.08 o 
   7   4   3       40.04       46.40     20.86 o 
   2   5   3      163.88      139.93     14.68 o 
   4   5   3       26.27       20.41     15.45 o 
   6   5   3       20.43       17.27      5.08 o 
   1   6   3      766.82      804.80     44.22 o 
   3   6   3      469.29      603.24     58.78 o 
   5   6   3       84.16       84.85     26.05 o 
   7   6   3       17.17       10.84      5.86 o 
   2   7   3       40.00       40.05      3.67 o 
   4   7   3        6.74        4.54      4.58 o 
   6   7   3      207.46      196.41     20.70 o 
   1   8   3      854.71      848.10     21.26 o 
   3   8   3        2.53       22.34      4.63 o 
   5   8   3       49.03       52.09      7.79 o 
   2   9   3      175.21      182.02      9.43 o 
   4   9   3        0.69        0.11      1.46 o 
   1  10   3       96.17       92.22     15.80 o 
   3  10   3        9.84        8.06      3.01 o 
   5  10   3       29.71       27.55      6.65 o 
   2  11   3      182.90      208.64     18.85 o 
   4  11   3       10.02        7.09      2.76 o 
   1  12   3      412.76      412.96     28.79 o 
   3  12   3        0.18       16.60      4.78 o 
   2  13   3      152.82      122.92     33.27 o 
   0   0   4       79.72       41.47      4.53 o 
   2   0   4    12133.46    12107.15    168.08 o 
   4   0   4     1874.87     1793.94     34.39 o 
   6   0   4      608.40      585.91     24.71 o 
   8   0   4       15.60       21.25      6.29 o 
   1   1   4       79.82       63.74      2.71 o 
   3   1   4     9570.19     9825.88     52.06 o 
   5   1   4      187.51      184.02     23.61 o 
   7   1   4       37.45       30.71      5.57 o 
   0   2   4      260.65      237.10     19.97 o 
   2   2   4        0.13        0.52      0.59 o 
   4   2   4      166.34      186.24     17.12 o 
   6   2   4       54.51       54.32     10.96 o 
   8   2   4        5.43        5.84      3.24 o 
   1   3   4      777.00      981.85     26.24 o 
   3   3   4      182.14      172.88      6.36 o 
   5   3   4       78.82       88.83      8.90 o 
   7   3   4       69.35       85.95      8.53 o 
   0   4   4     4525.19     4579.28     76.21 o 
   2   4   4     3498.83     3437.54     49.70 o 
   4   4   4      714.74      642.93     22.30 o 
   6   4   4       37.42       34.92      5.81 o 
   8   4   4       18.63       37.71     15.43 o 
   1   5   4     1845.98     1802.04     22.25 o 
   3   5   4      249.90      254.34     14.81 o 
   5   5   4      832.92      864.09     76.79 o 
   7   5   4       25.00       22.31      5.93 o 
   0   6   4     1355.06     1291.92     29.72 o 
   2   6   4        1.88        4.00      1.29 o 
   4   6   4      151.93      154.43     22.60 o 
   6   6   4        5.21        3.48      3.17 o 
   1   7   4      165.53      208.18     14.92 o 
   3   7   4       64.32       79.48      6.68 o 
   5   7   4       44.44       51.17      7.12 o 
   0   8   4     1875.41     1864.72     35.74 o 
   2   8   4      641.67      618.61     25.97 o 
   4   8   4       42.94      118.00      9.68 o 
   6   8   4       49.75       51.58      9.18 o 
   1   9   4       30.32       31.15      8.00 o 
   3   9   4        0.09        2.12      1.31 o 
   5   9   4       96.42       84.81      9.95 o 
   0  10   4     1049.78     1036.50     47.24 o 
   2  10   4      208.14      193.31     12.20 o 
   4  10   4        9.14        3.29      2.62 o 
   1  11   4      104.57      106.13     11.52 o 
   3  11   4       25.21       20.40      5.87 o 
   0  12   4       55.55       58.87     17.01 o 
   2  12   4       14.08       13.65      4.68 o 
   1  13   4       13.07       37.06     16.82 o 
   2   1   5      733.40      698.29    113.59 o 
   4   1   5      303.66      348.40     47.58 o 
   6   1   5      582.82      586.57     57.47 o 
   8   1   5        2.44        2.51      2.78 o 
   1   2   5    21883.54    21937.29    650.89 o 
   3   2   5       76.12      103.72     36.54 o 
   5   2   5      120.36      153.56     38.45 o 
   7   2   5        7.48        8.93      6.56 o 
   2   3   5      838.28      969.47     41.93 o 
   4   3   5     1181.44     1164.37     63.08 o 
   6   3   5      231.25      270.20     19.19 o 
   8   3   5        1.36        3.38      4.43 o 
   1   4   5      999.81     1041.94     43.88 o 
   3   4   5      646.25      594.34    114.29 o 
   5   4   5      295.49      409.98     68.14 o 
   7   4   5        7.98        6.32      4.09 o 
   2   5   5     2168.86     2292.54    128.94 o 
   4   5   5       32.51       65.76     16.35 o 
   6   5   5      386.70      367.73     22.83 o 
   1   6   5     5709.35     5758.37     53.47 o 
   3   6   5       76.66      107.29     28.33 o 
   5   6   5      346.98      381.83     54.85 o 
   7   6   5       85.61      107.66     23.73 o 
   2   7   5      231.14      230.84     22.23 o 
   4   7   5      214.94      191.67     20.17 o 
   6   7   5       59.02       57.51      9.59 o 
   1   8   5        0.02        0.49      0.90 o 
   3   8   5      265.96      267.92     28.17 o 
   5   8   5       27.77       20.42      8.64 o 
   2   9   5      236.19      234.60     11.66 o 
   4   9   5        1.08        4.96      2.59 o 
   1  10   5      542.74      541.30     21.25 o 
   3  10   5       63.80       54.50      7.47 o 
   5  10   5       55.25       49.71     14.37 o 
   2  11   5      149.77      157.05     17.25 o 
   4  11   5       62.49       53.41      8.37 o 
   1  12   5       48.56       38.20      9.01 o 
   3  12   5       51.17       46.48     12.64 o 
   0   0   6     4815.64     4818.33     59.98 o 
   2   0   6     3803.94     3993.21    101.47 o 
   4   0   6     1510.74     1596.95     32.97 o 
   6   0   6      477.96      444.64     21.74 o 
   8   0   6       12.15       14.36      5.32 o 
   1   1   6     4566.14     4668.96     63.74 o 
   3   1   6      836.43      931.61     12.66 o 
   5   1   6      298.05      313.24     29.47 o 
   7   1   6       56.96       59.09      6.57 o 
   0   2   6      335.97      294.65     18.60 o 
   2   2   6      179.20      226.68      8.70 o 
   4   2   6        8.47       19.98      2.66 o 
   6   2   6        0.02        4.38      1.31 o 
   8   2   6        6.06        8.88      5.87 o 
   1   3   6     1906.18     1887.61     27.33 o 
   3   3   6       57.34       45.67      5.29 o 
   5   3   6      264.28      237.97     10.67 o 
   7   3   6       76.48       71.80      8.90 o 
   0   4   6       41.68       19.09      2.93 o 
   2   4   6      342.36      431.45     12.57 o 
   4   4   6       27.68       30.05      4.11 o 
   6   4   6      154.12      148.59     12.31 o 
   8   4   6      136.06      113.49     27.54 o 
   1   5   6        8.44        4.23      1.17 o 
   3   5   6      879.85      869.76     27.06 o 
   5   5   6       54.46       53.67     23.39 o 
   7   5   6        7.95       13.92      4.65 o 
   0   6   6      682.85      802.50     37.15 o 
   2   6   6      726.91      742.57     34.74 o 
   4   6   6      510.76      473.62     19.02 o 
   6   6   6       68.13       78.87     11.01 o 
   1   7   6      177.73      157.33      9.27 o 
   3   7   6        7.39        3.56      2.48 o 
   5   7   6       20.10       20.63      7.83 o 
   0   8   6      475.68      495.06     18.40 o 
   2   8   6       69.54       79.27      7.10 o 
   4   8   6       14.51       13.91      3.47 o 
   6   8   6      243.56      236.43     20.56 o 
   1   9   6       52.88       53.15      5.59 o 
   3   9   6      200.84      311.88     15.58 o 
   5   9   6        0.02        2.32      2.14 o 
   0  10   6      353.10      464.70     46.58 o 
   2  10   6        8.22        8.73      3.22 o 
   4  10   6       48.58       54.65      8.12 o 
   1  11   6       20.95       18.75      5.87 o 
   3  11   6       81.02       77.26     13.77 o 
   0  12   6        0.70        1.39      1.39 o 
   2  12   6      148.42      128.67     16.54 o 
   2   1   7     4452.19     4151.89    243.33 o 
   4   1   7        4.87       53.53     12.75 o 
   6   1   7       36.00       45.01      6.01 o 
   8   1   7      214.60      222.93     17.00 o 
   1   2   7     5343.49     5630.13     69.51 o 
   3   2   7      279.49      330.61     77.92 o 
   5   2   7        9.75       41.94     10.34 o 
   7   2   7      447.56      394.80     50.74 o 
   2   3   7      838.72      780.64     40.07 o 
   4   3   7      138.24      200.52     20.67 o 
   6   3   7      122.69      184.51     31.69 o 
   8   3   7      119.29       94.97     17.05 o 
   1   4   7        0.00       10.43      2.33 o 
   3   4   7      104.70      163.48     42.65 o 
   5   4   7      263.71      267.81     44.14 o 
   7   4   7       43.14       39.67     10.27 o 
   2   5   7     1518.61     1502.78     39.93 o 
   4   5   7       37.61       24.73      9.31 o 
   6   5   7       23.32       19.87     11.07 o 
   1   6   7      467.94      419.74     31.09 o 
   3   6   7       16.31       27.45      6.62 o 
   5   6   7      233.38      208.62     25.96 o 
   7   6   7      147.34      202.43     36.75 o 
   2   7   7        7.88        7.31      2.87 o 
   4   7   7      120.37      103.23     18.88 o 
   6   7   7       47.05       48.79      9.29 o 
   1   8   7       72.31       81.34     11.14 o 
   3   8   7      193.47      185.31     15.85 o 
   5   8   7      208.65      187.16     21.80 o 
   2   9   7      242.44      247.16     13.28 o 
   4   9   7      123.35      122.66     11.13 o 
   1  10   7        1.36        2.80      2.13 o 
   3  10   7        0.13        5.33      2.06 o 
   5  10   7      155.84      160.78     18.03 o 
   2  11   7        0.16       -1.72      1.72 o 
   4  11   7       19.41        6.88      4.46 o 
   1  12   7       68.53       68.55     10.07 o 
   3  12   7       70.53       65.80     19.78 o 
   0   0   8    16155.13    15882.82    394.78 o 
   2   0   8     9995.44    10216.92     80.22 o 
   4   0   8      340.10      310.90     15.05 o 
   6   0   8     2542.72     2474.05     56.50 o 
   8   0   8       92.91      117.05     19.26 o 
   1   1   8     1725.43     1741.95     19.87 o 
   3   1   8      247.12      184.58     16.17 o 
   5   1   8       48.98       45.60      4.42 o 
   7   1   8        1.93        3.66      1.95 o 
   0   2   8     2589.04     2681.38     57.26 o 
   2   2   8       48.78       49.68      8.14 o 
   4   2   8        7.85        2.04      0.73 o 
   6   2   8        0.30        3.83      1.54 o 
   8   2   8        0.37       -0.66      2.33 o 
   1   3   8     4735.72     4872.28     32.82 o 
   3   3   8     8087.54     7904.38     42.04 o 
   5   3   8     1572.33     1493.94     31.25 o 
   7   3   8      317.47      295.46     18.68 o 
   0   4   8      664.64      651.73     22.33 o 
   2   4   8      987.33      888.65     26.83 o 
   4   4   8     1304.72     1207.94     26.91 o 
   6   4   8      498.05      542.20     24.24 o 
   1   5   8       57.20       62.96      2.93 o 
   3   5   8       72.34       68.49      7.19 o 
   5   5   8        2.01        0.20      2.16 o 
   7   5   8      143.01      157.14     16.34 o 
   0   6   8     5527.27     5431.83    148.34 o 
   2   6   8      655.34      690.90     26.56 o 
   4   6   8      516.47      447.56     18.52 o 
   6   6   8      240.40      258.46     20.36 o 
   1   7   8      369.40      361.78     14.55 o 
   3   7   8       17.11       23.31      4.41 o 
   5   7   8       14.23       19.42      5.26 o 
   0   8   8        2.41        8.87      6.01 o 
   2   8   8        8.88        8.77      2.39 o 
   4   8   8      253.45      250.78     15.28 o 
   6   8   8      247.28      291.50     30.39 o 
   1   9   8      477.56      479.29     20.83 o 
   3   9   8      952.07      907.65     29.58 o 
   5   9   8      415.17      428.75     26.97 o 
   0  10   8      251.04      289.47     36.60 o 
   2  10   8       65.00       63.31      7.11 o 
   4  10   8       10.44        2.02      1.58 o 
   1  11   8        0.01        1.48      2.83 o 
   3  11   8       37.83       30.64      7.29 o 
   0  12   8      107.93      114.33     26.06 o 
   2  12   8      187.79      178.14     24.45 o 
   2   1   9       42.03       54.54     22.62 o 
   4   1   9      171.66      221.66     69.67 o 
   6   1   9       42.11       44.68      8.72 o 
   8   1   9       64.76       74.01     25.55 o 
   1   2   9       48.33       53.38      4.02 o 
   3   2   9      901.12      997.17    131.17 o 
   5   2   9      159.62      116.78     27.91 o 
   7   2   9      122.41      121.70     13.01 o 
   2   3   9      321.84      347.33     20.98 o 
   4   3   9       20.62       35.77      3.82 o 
   6   3   9       34.02       92.07     31.81 o 
   8   3   9        0.29        5.63      4.77 o 
   1   4   9       42.61       37.89      7.60 o 
   3   4   9       74.62      176.75     14.37 o 
   5   4   9      163.54      110.46     22.62 o 
   7   4   9       13.12        8.13      3.90 o 
   2   5   9        2.41        6.45      4.51 o 
   4   5   9        0.27       10.27      2.87 o 
   6   5   9       13.14       11.94     11.74 o 
   1   6   9       36.59       36.39      7.75 o 
   3   6   9       32.37       28.65      4.50 o 
   5   6   9      149.92      121.31     18.91 o 
   7   6   9        0.20       10.07      7.21 o 
   2   7   9        1.41        9.76      3.83 o 
   4   7   9       52.48       49.28     19.88 o 
   6   7   9      118.88      134.56     15.50 o 
   1   8   9       95.09       89.24      8.49 o 
   3   8   9        0.80        3.02      1.75 o 
   5   8   9        0.00        3.12      1.93 o 
   2   9   9       26.49       22.49      9.49 o 
   4   9   9       25.43       17.37      5.66 o 
   1  10   9        4.93        3.77      2.23 o 
   3  10   9        1.14        3.35      1.85 o 
   5  10   9       74.65       65.96     11.54 o 
   2  11   9       39.57       41.32      7.81 o 
   4  11   9        6.01        2.71      1.30 o 
   1  12   9       17.61       19.97     14.37 o 
   0   0  10     6877.40     7627.41    131.52 o 
   2   0  10     7197.38     6943.74     84.77 o 
   4   0  10     7490.48     7393.98     74.96 o 
   6   0  10      631.75      590.54     25.63 o 
   1   1  10      936.71      932.04     25.29 o 
   3   1  10       48.05       45.07      4.87 o 
   5   1  10       12.22       10.71      2.41 o 
   7   1  10        0.56        1.68      2.04 o 
   0   2  10     2708.11     2729.90     27.70 o 
   2   2  10       22.44       21.58      3.55 o 
   4   2  10       10.24        5.36      3.95 o 
   6   2  10      103.29       95.87      9.78 o 
   8   2  10       14.34       14.30      6.98 o 
   1   3  10    11036.86    10963.54     78.80 o 
   3   3  10      183.13      173.75     10.42 o 
   5   3  10      614.72      545.76     22.45 o 
   7   3  10      686.76      724.12     29.63 o 
   0   4  10     2414.04     2235.20     29.38 o 
   2   4  10      216.26      238.16     21.96 o 
   4   4  10      368.79      356.45     16.45 o 
   6   4  10      151.88      139.54     12.54 o 
   1   5  10       12.87       13.61      5.06 o 
   3   5  10       33.61       29.02      5.29 o 
   5   5  10       10.31        5.69      3.51 o 
   7   5  10        0.70        4.17      2.16 o 
   0   6  10      509.37      490.22     45.03 o 
   2   6  10     3347.43     3290.12     58.91 o 
   4   6  10     2190.78     2064.79     41.39 o 
   6   6  10      265.80      297.28     22.45 o 
   1   7  10      434.17      413.52     15.75 o 
   3   7  10      531.08      489.64     19.65 o 
   5   7  10       12.82       12.28      4.84 o 
   0   8  10       74.35       71.81     16.36 o 
   2   8  10       74.92       81.12      7.77 o 
   4   8  10      283.22      278.91     16.52 o 
   6   8  10       34.97       19.69     12.48 o 
   1   9  10      605.61      591.62     29.26 o 
   3   9  10      577.15      558.10     21.34 o 
   5   9  10      102.69      106.72     15.57 o 
   0  10  10      285.39      311.28     28.51 o 
   2  10  10       15.00       15.65      4.66 o 
   4  10  10        0.08        2.17      3.49 o 
   1  11  10       19.14       20.24      5.69 o 
   3  11  10        0.05       -1.38      2.08 o 
   2  12  10      225.87      191.87     34.94 o 
   2   1  11      234.45      273.03     84.87 o 
   4   1  11       97.32      210.23     66.11 o 
   6   1  11      198.30      164.87     39.57 o 
   1   2  11     4025.88     4052.71     62.72 o 
   3   2  11      266.50      286.11     37.92 o 
   5   2  11       65.15       61.27     12.87 o 
   7   2  11       14.14       19.25      4.56 o 
   2   3  11      266.98      225.64      9.55 o 
   4   3  11        2.29       10.07      2.94 o 
   6   3  11       62.09       49.17     26.17 o 
   1   4  11      254.75      269.33      9.23 o 
   3   4  11      160.57      111.51     12.01 o 
   5   4  11       79.94       60.50      8.46 o 
   7   4  11        0.07       -0.53      0.97 o 
   2   5  11       10.58        4.87      3.07 o 
   4   5  11       12.95       29.19      4.58 o 
   6   5  11       11.22       11.27     10.51 o 
   1   6  11       55.06       44.49      8.11 o 
   3   6  11      276.86      260.81     16.59 o 
   5   6  11      169.39      148.08     16.86 o 
   2   7  11       21.40       27.41      9.15 o 
   4   7  11      120.65      143.35     27.87 o 
   6   7  11        2.38        4.18      3.43 o 
   1   8  11        0.39        1.43      0.98 o 
   3   8  11       86.00       95.53      9.25 o 
   5   8  11       74.70       89.08     13.87 o 
   2   9  11       71.12       64.63      9.83 o 
   4   9  11        0.44       -1.61      1.61 o 
   1  10  11        0.23        0.74      2.54 o 
   3  10  11       52.09       48.84     10.14 o 
   2  11  11       30.18       37.83      7.46 o 
   1  12  11       18.18       15.43     10.07 o 
   0   0  12    13892.75    14228.90    121.88 o 
   2   0  12      930.30      881.94     32.76 o 
   4   0  12       14.30       20.90      5.94 o 
   6   0  12       34.51       73.09     11.41 o 
   1   1  12      658.35      685.40     26.24 o 
   3   1  12     1517.16     1466.42     28.99 o 
   5   1  12       56.78       77.89     10.91 o 
   7   1  12      224.91      227.66     18.92 o 
   0   2  12      196.33      222.92     45.68 o 
   2   2  12     1314.26     1262.55     39.78 o 
   4   2  12      207.76      202.08      9.81 o 
   6   2  12        0.00        3.25      1.77 o 
   1   3  12      222.11      258.31     27.70 o 
   3   3  12     1300.35     1288.33     33.21 o 
   5   3  12      427.87      373.04     21.26 o 
   7   3  12        1.19        1.57      1.55 o 
   0   4  12     4518.95     4333.94    107.10 o 
   2   4  12        8.32       12.78      3.96 o 
   4   4  12      316.46      370.67     20.41 o 
   6   4  12       40.44       43.24      7.13 o 
   1   5  12      118.48      116.85      6.14 o 
   3   5  12        9.41       14.00      3.77 o 
   5   5  12        2.85       16.45      5.71 o 
   7   5  12      119.17      145.10     22.51 o 
   0   6  12       83.28       85.58      9.98 o 
   2   6  12      284.14      305.88     16.11 o 
   4   6  12       12.05       23.07      5.67 o 
   6   6  12       26.86       36.60      7.71 o 
   1   7  12       25.17       22.67      4.56 o 
   3   7  12       88.76       99.97      9.17 o 
   5   7  12       35.12       32.79      8.25 o 
   0   8  12      201.56      223.76     30.68 o 
   2   8  12      105.24      127.34     13.50 o 
   4   8  12       43.64       42.96      7.72 o 
   6   8  12      347.43      342.33     50.28 o 
   1   9  12        2.99        2.71      3.39 o 
   3   9  12      334.21      309.96     18.08 o 
   5   9  12       29.95       29.72      9.89 o 
   0  10  12      546.44      603.52     53.51 o 
   2  10  12        8.24       11.22      4.60 o 
   4  10  12      160.86      162.32     18.21 o 
   1  11  12      125.40      117.05     14.84 o 
   3  11  12      153.60      153.92     21.04 o 
   0  12  12        6.44       30.13     14.79 o 
   2  12  12       22.97       28.65     13.96 o 
   2   1  13      125.27      159.55     43.01 o 
   4   1  13       44.82       80.01     18.79 o 
   6   1  13       34.81       28.97     12.94 o 
   1   2  13      501.69      419.19     33.91 o 
   3   2  13      238.56      242.59     55.68 o 
   5   2  13      236.12      317.55     77.89 o 
   7   2  13       16.12       22.35     12.07 o 
   2   3  13      315.83      424.35     26.02 o 
   4   3  13      247.06      254.99     27.04 o 
   6   3  13        0.36       15.06      4.12 o 
   1   4  13      897.30      958.48     30.22 o 
   3   4  13       44.86       23.91      5.58 o 
   5   4  13      320.35      429.41     34.48 o 
   7   4  13       12.98        9.55      3.81 o 
   2   5  13     1083.18     1001.90     22.90 o 
   4   5  13      122.17      102.44     18.23 o 
   6   5  13      128.81      149.47     15.12 o 
   1   6  13     1134.61     1113.57     25.54 o 
   3   6  13       87.03      109.97     18.26 o 
   5   6  13      631.17      654.87     36.19 o 
   2   7  13        5.83        3.62      1.98 o 
   4   7  13        0.02        8.05      2.67 o 
   6   7  13        2.49        4.71      6.47 o 
   1   8  13       15.68       17.94      5.39 o 
   3   8  13       25.36       19.07      5.65 o 
   5   8  13        0.78        0.44      1.14 o 
   2   9  13       51.94       58.98     10.21 o 
   4   9  13        0.33        1.59      2.75 o 
   1  10  13      189.27      175.03     17.52 o 
   3  10  13        1.46        0.57      2.29 o 
   2  11  13       17.50       11.59      6.52 o 
   0   0  14     1749.78     1511.64     42.77 o 
   2   0  14      161.61      169.04     23.01 o 
   4   0  14      434.68      395.54     27.15 o 
   6   0  14        4.05        8.78      7.58 o 
   1   1  14       30.70       20.25      2.87 o 
   3   1  14     2904.48     2812.66     72.78 o 
   5   1  14       53.93       47.11     21.25 o 
   7   1  14        3.42        8.42      4.56 o 
   0   2  14      103.66      148.60     28.43 o 
   2   2  14       84.25       76.88     10.87 o 
   4   2  14      292.59      293.36     22.29 o 
   6   2  14       21.80       16.09      4.39 o 
   1   3  14      422.86      420.68     15.37 o 
   3   3  14      436.49      380.19     18.90 o 
   5   3  14      326.14      341.55     49.33 o 
   7   3  14        3.17        3.86      2.19 o 
   0   4  14     1984.19     1975.87     41.46 o 
   2   4  14     1128.66      977.19     77.95 o 
   4   4  14       44.55       53.52      7.95 o 
   6   4  14       18.15       18.56      4.78 o 
   1   5  14      772.50      777.04     20.94 o 
   3   5  14       43.55       35.87      6.03 o 
   5   5  14      440.49      412.39     49.06 o 
   7   5  14       15.71       11.00      7.49 o 
   0   6  14      172.50      221.54     29.67 o 
   2   6  14      104.63      117.18     10.03 o 
   4   6  14       18.87       21.77      5.35 o 
   6   6  14       86.37       85.51     11.81 o 
   1   7  14      473.74      453.41     26.19 o 
   3   7  14        1.64        1.51      1.27 o 
   5   7  14       22.66       24.59      6.95 o 
   0   8  14     1819.67     1926.55     95.01 o 
   2   8  14      233.63      257.96     20.19 o 
   4   8  14       10.03        0.43      3.66 o 
   1   9  14      105.89      116.17     17.64 o 
   3   9  14       66.63       70.26     10.12 o 
   5   9  14        0.77        0.49      3.84 o 
   0  10  14      523.81      500.47     37.46 o 
   2  10  14       48.29       50.36      9.47 o 
   4  10  14        0.04       -1.47      3.88 o 
   1  11  14      101.36      101.36     17.80 o 
   3  11  14        6.13        9.70      8.50 o 
   2   1  15     2828.75     2794.38     47.81 o 
   4   1  15      532.77      663.39     36.68 o 
   6   1  15       12.27        4.57     14.42 o 
   1   2  15      120.96      133.71     16.40 o 
   3   2  15     1496.65     1657.70     46.70 o 
   5   2  15      983.39      974.45     93.65 o 
   7   2  15        1.63       23.88      8.87 o 
   2   3  15     2286.79     2209.23    106.69 o 
   4   3  15     1316.67     1250.74     43.56 o 
   6   3  15       21.29       30.30      5.79 o 
   1   4  15        5.03        6.07      3.31 o 
   3   4  15       29.73       38.53     10.10 o 
   5   4  15       34.91       20.45      7.96 o 
   7   4  15      120.96      107.73     42.70 o 
   2   5  15      202.90      205.43     24.07 o 
   4   5  15        2.12        2.43      2.06 o 
   6   5  15        1.36        2.31      2.67 o 
   1   6  15      963.14     1038.25     32.36 o 
   3   6  15      433.97      482.94     29.59 o 
   5   6  15        4.58        0.23      2.87 o 
   2   7  15        0.29        2.14      1.35 o 
   4   7  15      146.93      137.13     14.35 o 
   6   7  15       78.99       55.92     19.22 o 
   1   8  15      717.48      724.06     35.47 o 
   3   8  15        0.15        4.93      2.62 o 
   5   8  15       88.08       73.94     21.63 o 
   2   9  15      124.78      147.50     21.04 o 
   4   9  15       25.05       32.07      8.20 o 
   1  10  15      238.16      239.29     26.94 o 
   3  10  15       64.92       54.06     10.06 o 
   2  11  15       26.85       24.12      8.50 o 
   0   0  16     5400.41     5571.69     89.02 o 
   2   0  16      146.98      110.17     13.53 o 
   4   0  16     1685.47     1731.74     74.86 o 
   6   0  16        0.80       -1.29      1.29 o 
   1   1  16      692.38      729.42     34.48 o 
   3   1  16      489.60      450.94     35.76 o 
   5   1  16      353.72      357.90     24.69 o 
   0   2  16      191.12      206.65     27.34 o 
   2   2  16       60.76       47.80      7.23 o 
   4   2  16      228.57      203.94     21.53 o 
   6   2  16       47.86       41.88     11.42 o 
   1   3  16      165.42      170.36     10.23 o 
   3   3  16      602.03      615.77     24.89 o 
   5   3  16      353.20      317.00     23.74 o 
   0   4  16     1474.44     1461.28     53.32 o 
   2   4  16      910.63      861.61     49.96 o 
   4   4  16        1.61        0.56      1.03 o 
   6   4  16        0.21        4.18      2.80 o 
   1   5  16        2.50        2.23      1.56 o 
   3   5  16      371.91      403.22     21.05 o 
   5   5  16      133.63      128.95     22.52 o 
   0   6  16      910.58      910.36     45.51 o 
   2   6  16      582.35      510.64     27.66 o 
   4   6  16       25.79       16.35      4.43 o 
   6   6  16      292.93      308.94     34.10 o 
   1   7  16       60.15       73.58     11.13 o 
   3   7  16      222.50      214.02     17.29 o 
   5   7  16        0.06        0.17      2.88 o 
   0   8  16     1317.12     1181.03     56.03 o 
   2   8  16      243.35      243.08     26.66 o 
   4   8  16        1.06        3.10      4.38 o 
   1   9  16      190.28      224.87     25.95 o 
   3   9  16       33.21       37.71      7.19 o 
   0  10  16      386.26      333.87     31.91 o 
   2  10  16       43.91       47.13      9.41 o 
   1  11  16       14.88        9.52      8.32 o 
   2   1  17       22.55       23.14      3.25 o 
   4   1  17        6.25        7.49      6.60 o 
   6   1  17      102.71      113.35     31.19 o 
   1   2  17      124.61      161.96      8.31 o 
   3   2  17       60.08      102.74     12.21 o 
   5   2  17       29.51       62.08     22.31 o 
   2   3  17       60.04       72.33     13.22 o 
   4   3  17      134.91       81.06     14.37 o 
   6   3  17        0.36       -0.29      1.65 o 
   1   4  17      637.85      586.58     19.90 o 
   3   4  17      130.11      145.32     19.23 o 
   5   4  17      123.26      160.99     31.48 o 
   2   5  17      899.36      968.54     37.73 o 
   4   5  17      260.91      277.68     19.30 o 
   6   5  17      107.66      105.62     18.85 o 
   1   6  17      490.54      461.93     27.91 o 
   3   6  17        2.77       -0.01      2.06 o 
   5   6  17      243.32      252.34     37.96 o 
   2   7  17       75.15       84.65     15.35 o 
   4   7  17        2.73        8.03      3.88 o 
   1   8  17       17.62       25.71      7.02 o 
   3   8  17       21.10       30.86      7.81 o 
   5   8  17        1.10       -1.11      2.31 o 
   2   9  17      105.62      116.64     19.40 o 
   1  10  17       26.79       22.52      8.19 o 
   3  10  17        5.83        0.55      2.50 o 
   0   0  18     1857.07     1699.46     52.06 o 
   2   0  18     4315.59     4114.12     80.27 o 
   4   0  18     1320.00     1357.32     84.66 o 
   6   0  18        0.13       36.97     16.36 o 
   1   1  18       80.97       79.44      6.04 o 
   3   1  18      287.27      304.56     24.61 o 
   5   1  18       95.37      110.29     28.42 o 
   0   2  18      456.65      438.93     22.51 o 
   2   2  18        4.14        5.11      1.89 o 
   4   2  18        0.39        1.94      3.39 o 
   6   2  18       57.39       66.11     17.42 o 
   1   3  18     2079.33     2003.08     42.99 o 
   3   3  18     1121.30     1119.42     42.25 o 
   5   3  18       79.88       66.03     14.00 o 
   0   4  18     1225.71     1279.60     53.49 o 
   2   4  18      608.17      529.70     28.03 o 
   4   4  18       14.49       17.87      4.31 o 
   6   4  18        3.35        3.69      4.57 o 
   1   5  18        1.53        1.72      1.34 o 
   3   5  18       83.20       90.62     10.98 o 
   5   5  18       28.30       37.22     15.95 o 
   0   6  18      767.87      738.24     43.23 o 
   2   6  18      127.98      152.03     15.57 o 
   4   6  18      436.85      412.54     29.74 o 
   1   7  18        9.00       14.79      5.14 o 
   3   7  18        1.34        5.19      2.53 o 
   5   7  18       73.49       74.09     16.55 o 
   0   8  18       67.07       65.35     13.50 o 
   2   8  18       30.04       21.63      8.24 o 
   4   8  18       39.77       50.38      9.34 o 
   1   9  18      890.22      913.43     54.59 o 
   3   9  18       34.86       44.75     12.26 o 
   0  10  18      122.73      112.57     26.99 o 
   2  10  18        2.60        2.22      3.05 o 
   2   1  19        5.09       11.85      3.77 o 
   4   1  19      245.02      260.27     26.48 o 
   6   1  19       66.10       76.13     50.28 o 
   1   2  19     3016.26     2849.31     71.70 o 
   3   2  19      488.67      442.22     31.71 o 
   5   2  19       77.53       73.94     22.55 o 
   2   3  19       15.71       21.53      5.15 o 
   4   3  19       73.65       32.06      8.90 o 
   1   4  19      469.04      451.36     19.61 o 
   3   4  19        2.40        5.78      3.34 o 
   5   4  19       13.97       12.97      6.17 o 
   2   5  19      159.99      159.90     16.12 o 
   4   5  19      285.35      332.47     29.68 o 
   6   5  19        9.54       13.26      4.68 o 
   1   6  19      495.97      524.42     26.69 o 
   3   6  19      154.76      171.87     15.94 o 
   5   6  19       97.29       88.52     17.61 o 
   2   7  19      464.56      446.08     37.03 o 
   4   7  19      274.80      322.75     23.62 o 
   1   8  19       50.40       36.48      7.71 o 
   3   8  19       51.18       61.54     12.18 o 
   2   9  19        3.82        8.65      4.94 o 
   1  10  19      127.51      151.30     32.35 o 
   0   0  20       19.86       56.69     10.63 o 
   2   0  20     3654.88     3773.62     82.93 o 
   4   0  20       26.70       40.30     15.25 o 
   1   1  20       26.32       39.22      5.23 o 
   3   1  20      529.29      499.62     28.62 o 
   5   1  20       37.42       38.88     11.00 o 
   0   2  20      271.40      240.66     17.57 o 
   2   2  20       96.25       88.78     11.36 o 
   4   2  20       66.88       75.97     20.33 o 
   1   3  20        5.56        8.98      2.69 o 
   3   3  20     2108.08     2174.78     46.15 o 
   5   3  20       15.50       14.97      8.96 o 
   0   4  20      296.49      320.53     28.02 o 
   2   4  20      326.19      309.09     22.46 o 
   4   4  20      293.39      280.57     28.92 o 
   1   5  20      179.78      155.77     14.37 o 
   3   5  20      198.54      184.83     16.28 o 
   5   5  20      249.90      268.91     30.38 o 
   0   6  20     2257.01     2207.85     79.30 o 
   2   6  20       60.07       67.29     14.40 o 
   4   6  20       21.87        4.71      3.75 o 
   1   7  20      161.76      197.68     17.35 o 
   3   7  20      552.49      609.16     38.34 o 
   0   8  20       22.05       33.14     10.68 o 
   2   8  20       96.51       95.64     18.29 o 
   1   9  20      258.73      262.94     42.61 o 
   2   1  21        0.15       13.16      4.00 o 
   4   1  21       55.05       93.44     23.38 o 
   1   2  21      638.67      655.82     23.77 o 
   3   2  21        0.58        0.03      1.31 o 
   5   2  21      196.24      238.45     40.39 o 
   2   3  21        4.20        6.24      2.83 o 
   4   3  21       16.06       42.84     10.57 o 
   1   4  21       44.00       29.25      6.05 o 
   3   4  21        0.22        3.74      1.99 o 
   5   4  21       17.21       22.83     12.57 o 
   2   5  21       36.89       64.26     10.60 o 
   4   5  21       93.84       82.36     11.49 o 
   1   6  21      105.40       95.48     11.93 o 
   3   6  21        0.85       22.06      6.05 o 
   5   6  21        1.76       -4.34      4.34 o 
   2   7  21      164.77      199.78     25.82 o 
   4   7  21       93.41       79.80     16.58 o 
   1   8  21        0.32       12.28      5.27 o 
   0   0  22      431.19      485.46     31.56 o 
   2   0  22      113.10      142.79     26.34 o 
   4   0  22      323.86      303.98     43.81 o 
   1   1  22      223.64      187.09     12.27 o 
   3   1  22        1.75        2.00      3.74 o 
   5   1  22       42.74       49.82     18.11 o 
   0   2  22      214.73      204.86     17.20 o 
   2   2  22      224.80      210.14     15.72 o 
   4   2  22       90.74       92.80     13.08 o 
   1   3  22       45.54       39.86      5.99 o 
   3   3  22       13.06        9.80      3.37 o 
   5   3  22       12.19       15.16     10.91 o 
   0   4  22       52.05       36.21      9.97 o 
   2   4  22       62.16       53.48      8.22 o 
   4   4  22      586.04      657.17     37.97 o 
   1   5  22       44.75       55.29      8.77 o 
   3   5  22       48.02       62.46      9.97 o 
   0   6  22      179.96      198.20     24.82 o 
   2   6  22        1.27       -0.61      1.66 o 
   4   6  22        5.87        8.45      5.51 o 
   1   7  22       72.09       75.02     12.34 o 
   3   7  22       18.37       41.31     19.32 o 
   0   8  22       71.29       76.72     16.67 o 
   2   1  23       54.66       75.57      9.44 o 
   4   1  23       25.13       17.21     10.54 o 
   1   2  23      805.48      786.06     30.64 o 
   3   2  23      100.82      117.87     12.10 o 
   2   3  23        0.90       -0.53      2.78 o 
   4   3  23       45.56       81.41     16.26 o 
   1   4  23        0.06        0.61      1.47 o 
   3   4  23       33.94       32.73      7.10 o 
   2   5  23      126.24      114.87     15.37 o 
   4   5  23        0.17        1.80      4.25 o 
   1   6  23      332.59      329.40     23.05 o 
   3   6  23       52.82       68.55     16.62 o 
   2   7  23       22.12       20.61     12.01 o 
   0   0  24      222.86      278.79     25.39 o 
   2   0  24      757.64      752.41     63.86 o 
   4   0  24       26.26       22.27     11.46 o 
   1   1  24      167.53      148.32     13.29 o 
   3   1  24       11.41       18.45      6.86 o 
   5   1  24      237.92      282.07     42.33 o 
   0   2  24        2.51        0.08      3.65 o 
   2   2  24       45.69       49.57      8.11 o 
   4   2  24       17.22       18.20      8.13 o 
   1   3  24      238.57      244.58     21.44 o 
   3   3  24      304.68      332.76     22.27 o 
   0   4  24      579.34      571.46     41.43 o 
   2   4  24       81.16       87.17     13.26 o 
   4   4  24       70.82       72.55     21.53 o 
   1   5  24       29.13       29.98      7.73 o 
   3   5  24      256.33      219.84     19.36 o 
   0   6  24      161.56      215.43     27.45 o 
   2   6  24       18.89       23.35      6.48 o 
   1   7  24       53.69       61.55     20.61 o 
   2   1  25      173.80      177.68     18.05 o 
   4   1  25       99.02      117.80     19.05 o 
   1   2  25        0.03        1.87      1.61 o 
   3   2  25       78.37       83.00     23.38 o 
   2   3  25       69.70       51.09      9.67 o 
   4   3  25       38.42       30.13     13.12 o 
   1   4  25       93.71      111.93     15.39 o 
   3   4  25       36.41       67.63     10.28 o 
   2   5  25      272.46      312.33     26.55 o 
   1   6  25        0.28        0.08      3.42 o 
   3   6  25       19.81       30.31     14.97 o 
   0   0  26       21.62      116.83     17.42 o 
   2   0  26      190.41      250.93     37.99 o 
   4   0  26      682.40      788.83     73.20 o 
   1   1  26       50.97       53.69      8.25 o 
   3   1  26        0.33       -1.18      2.96 o 
   0   2  26        2.36        3.18      4.99 o 
   2   2  26        3.53       -0.01      3.35 o 
   1   3  26       68.98       78.44     12.62 o 
   3   3  26      150.17      172.83     25.07 o 
   0   4  26       27.70       35.31     10.45 o 
   2   4  26       11.42       14.31      5.68 o 
   1   5  26       16.18       15.34      5.18 o 
   3   5  26        2.38        6.28      5.45 o 
   2   1  27       71.80       66.56     29.07 o 
   1   2  27       24.66       35.58      8.11 o 
   3   2  27      126.89      107.86     28.19 o 
   2   3  27       41.70       44.72      9.79 o 
   1   4  27        2.40        0.59      3.46 o 
   2   5  27        0.93        7.21      8.78 o 
   0   0  28      157.78      229.58     37.06 o 
   2   0  28       52.88       60.72     19.22 o 
   1   1  28        0.09        3.56      1.25 o 
   3   1  28        9.79       14.14     10.07 o 
   0   2  28      157.39      190.49     24.49 o 
   2   2  28        1.58       -1.33      3.57 o 
   1   3  28       18.09       13.76      4.83 o 
   0   4  28      171.73      121.81     29.02 o 
   2   4  28        3.51        4.44      4.34 o 
   2   1  29        0.60       -1.02      6.38 o 
   1   2  29       41.01       73.16     15.40 o 
   1   4  29       90.23       98.71     25.51 o 
                                                 
